# Supplementary material for: Human VDAC pseudogenes: an emerging role for VDAC1P8 pseudogene in acute myeloid leukemia
Source: Biol Res. 2023 Jun 22;56:33. doi: 10.1186/s40659-023-00446-1 (PMC10286422; doi:10.1186/s40659-023-00446-1)
Supplement: Supplementary file 8 — Additional file 8: Table S1. Expression profiles of VDAC1-3 genes from GEPIA server across 31 tumor and paired normal tissues. The median expression of Log2TPM+1 of certain tumor type or normal tissue based on TCGA and GTEX respectively. TPM = transcript per million. [file 40659_2023_446_MOESM8_ESM.xlsx]

## Sheet: SHEET1
Suppl. Table 1. Expression profiles of VDAC1-3 genes from GEPIA server across 31 tumor and paired normal tissues. The median expression of Log2TPM+1 of certain tumor type or normal tissue based on TCGA and GTEX respectively. TPM= transcript per million.
color gradient
		Lowestvalue					Highest value
		VDAC1		VDAC2		VDAC3
Tumor	Acronym	Tumor	Normal	Tumor	Normal	Tumor	Normal
adrenocortical cancer	ACC	207.46	104.87	144.85	133.77	77.43	78.29
bladder urothelial carcinoma	BLCA	173.78	90.31	125.35	218.22	86.08	92.84
breast invasive carcinoma	BRCA	177.33	86.76	154.7	127.06	108.89	70.92
cervical & endocervical cancer	CESC	158.2	64.73	190.27	137.28	103.83	72.91
cholangiocarcinoma	CHOL	284.7	81.63	143.78	35.87	82.75	30.96
colon adenocarcinoma	COAD	296.71	87.18	186.02	178.23	118.34	102.25
diffuse large B-cell lymphoma	DLBC	148.49	11.09	115.67	21.44	68.4	16.27
esophageal carcinoma	ESCA	182.57	134.13	199.48	260	79.45	78.87
glioblastoma multiforme	GBM	174.33	135.48	117.49	99.21	118.25	110.12
head & neck squamous cell carcinoma	HNSC	174.36	169.97	231.46	230.84	81.78	87.03
kidney chromophobe	KICH	280.04	158.22	138.88	145.97	92.28	87.15
kidney clear cell carcinoma	KIRC	233.49	187.22	161.16	169.61	87.87	91.55
kidney papillary cell carcinoma	KIRP	173.63	172.31	120.69	142.9	90.04	83.79
acute myeloid leukemia	LAML	80.01	221.12	113.54	446.32	116.13	164.45
brain lower grade glioma	LGG	139.37	135.48	153.7	99.21	108.19	110.12
liver hepatocellular carcinoma	LIHC	145.4	75.58	74.78	36.99	53.23	35.44
lung adenocarcinoma	LUAD	128.07	83.36	122.2	120.82	81.34	70.18
lung squamous cell carcinoma	LUSC	145.69	83.28	212.53	122.68	113.26	70.26
ovarian serous cystadenocarcinoma	OV	106.79	53.68	201.89	126.74	86.54	60.85
pancreatic adenocarcinoma	PAAD	177.9	34.75	126.01	64.83	69.37	30.51
pheochromocytoma & paraganglioma	PCPG	148.29	151.7	154.71	137.75	103.18	68.55
prostate adenocarcinoma	PRAD	134.81	89.58	120.68	104.93	65.91	67.05
rectum adenocarcinoma	READ	300.34	82.06	181.42	170.59	112.68	102.48
sarcoma	SARC	121.33	127.52	120.12	172.45	107.06	116.16
skin cutaneous melanoma	SKCM	208.82	100.15	135.42	153.72	85.39	55.1
stomach adenocarcinoma	STAD	185.45	90.07	142.22	105.86	71.46	51.95
testicular germ cell tumor	TGCT	72.84	48.33	142.89	118.83	126.04	125.46
thyroid carcinoma	THCA	99.47	76.87	118.08	109.17	63.23	98.72
thymoma	THYM	120.15	11.24	136.55	21.67	111.2	16.29
uterine carcinosarcoma	UCEC	145.39	58.84	142.03	135.35	115.94	87.44
uterine corpus endometrioid carcinoma	UCS	170	55.98	170.5	134.94	115.72	87.34
