# Supplementary material for: Human VDAC pseudogenes: an emerging role for VDAC1P8 pseudogene in acute myeloid leukemia
Source: Biol Res. 2023 Jun 22;56:33. doi: 10.1186/s40659-023-00446-1 (PMC10286422; doi:10.1186/s40659-023-00446-1)
Supplement: Supplementary file 9 — Additional file 9: Table S2. Expression profiles of VDAC genes from GEPIA server across 31 tumor and paired normal tissues. No data was found for VDAC1P5, VDAC1P7, VDAC1P10, VDAC1P12 and VDAC2P2 pseudogenes. (a) VDAC1 pseudogenes; (b) VDAC2 pseudogene; (c) VDAC3 pseudogene. The median expression of Log2TPM+1 of certain tumor type or normal tissue based on TCGA and GTEX respectively. TPM= transcript per million. [file 40659_2023_446_MOESM9_ESM.xlsx]

## Sheet: sheet1
Suppl. Table 2. Expression profiles of VDAC genes from GEPIA server across 31 tumor and paired normal tissues. No data was found for VDAC1P5, VDAC1P7, VDAC1P10, VDAC1P12 and VDAC2P2 pseudogenes. (a) VDAC1 pseudogenes; (b) VDAC2 pseudogene; (c) VDAC3 pseudogene. The median expression of Log2TPM+1 of certain tumor type or normal tissue based on TCGA and GTEX respectively. TPM= transcript per millio…
color gradient
		Lowest value					Highest value
(a) VDAC1 pseudogenes		VDAC1P1		VDAC1P2		VDAC1P3
Tumor	Acronym	Tumor	Normal	Tumor	Normal	Tumor	Normal
adrenocortical cancer	ACC	0.35	0.35	0.33	0.04	0	0
bladder urothelial carcinoma	BLCA	0.41	0.28	0.21	0.1	0	0
breast invasive carcinoma	BRCA	0.64	0.29	0.15	0.04	0	0
cervical & endocervical cancer	CESC	0.36	0.21	0.19	0	0	0
cholangiocarcinoma	CHOL	0.46	0.12	0.25	0.07	0	0
colon adenocarcinoma	COAD	0.75	0.28	0.47	0	0	0
diffuse large B-cell lymphoma	DLBC	0.33	0.03	0.18	0	0	0
esophageal carcinoma	ESCA	0.54	0.39	0.08	0.04	0	0
glioblastoma multiforme	GBM	0.99	0.39	0.12	0	0	0
head & neck squamous cell carcinoma	HNSC	0.42	0.5	0.25	0.26	0	0
kidney chromophobe	KICH	0.76	0.4	0.44	0.15	0	0
kidney clear cell carcinoma	KIRC	0.91	0.77	0.19	0.11	0	0
kidney papillary cell carcinoma	KIRP	0.47	0.41	0.22	0.14	0	0
acute myeloid leukemia	LAML	0.23	0.78	0	0.11	0	0
brain lower grade glioma	LGG	0.37	0.39	0.22	0	0	0
liver hepatocellular carcinoma	LIHC	0.33	0.18	0.16	0.01	0	0
lung adenocarcinoma	LUAD	0.38	0.3	0.2	0.04	0	0
lung squamous cell carcinoma	LUSC	0.49	0.3	0.15	0	0	0
ovarian serous cystadenocarcinoma	OV	0.3	0.17	0.05	0	0	0
pancreatic adenocarcinoma	PAAD	0.48	0.1	0.21	0	0	0
pheochromocytoma & paraganglioma	PCPG	0.48	0.35	0.15	0.13	0	0
prostate adenocarcinoma	PRAD	0.35	0.26	0.16	0	0	0
rectum adenocarcinoma	READ	0.82	0.26	0.54	0	0	0
sarcoma	SARC	0.25	0.25	0.16	0.19	0	0.01
skin cutaneous melanoma	SKCM	0.49	0.3	0.3	0	0	0
stomach adenocarcinoma	STAD	0.56	0.28	0.11	0.02	0	0
testicular germ cell tumor	TGCT	0.2	0.14	0.06	0	0	0
thyroid carcinoma	THCA	0.35	0.33	0.12	0	0	0
thymoma	THYM	0.27	0.03	0.13	0	0	0
uterine carcinosarcoma	UCEC	0.37	0.17	0.17	0	0	0
uterine corpus endometrioid carcinoma	UCS	0.31	0.18	0.23	0	0	0
(a) VDAC1 pseudogenes		VDAC1P4		VDAC1P6		VDAC1P8
	Acronym	Tumor	Normal	Tumor	Normal	Tumor	Normal
	ACC	0	0	0.02	0	1.79	7.02
	BLCA	0	0	0	0	1.08	1.24
	BRCA	0	0	0	0	1.53	4.08
	CESC	0	0	0	0	1.3	7.45
	CHOL	0	0	0	0	1.46	0.35
	COAD	0	0	0.05	0	1.93	5.05
	DLBC	0	0	0	0	0.6	0.29
	ESCA	0.03	0	0.03	0	2.7	3.03
	GBM	0	0	0.04	0	1.63	1.87
	HNSC	0	0	0.03	0.03	0.54	0.35
	KICH	0	0	0.03	0	0.6	1.25
	KIRC	0	0	0.03	0.03	1.73	1.05
	KIRP	0	0	0.03	0.03	1.54	1.12
	LAML	0.36	0	0	0.01	17.75	7.1
	LGG	0	0	0	0	1.1	1.87
	LIHC	0	0	0	0	0.46	1.17
	LUAD	0	0	0	0	1.68	4.99
	LUSC	0	0	0.02	0	1.11	5.02
	OV	0	0	0.01	0	1.33	9.89
	PAAD	0	0	0	0	1.53	3.18
	PCPG	0	0	0	0	1.12	2.16
	PRAD	0	0	0	0	0.77	3.38
	READ	0	0	0.07	0	1.97	5.32
	SARC	0	0	0	0.01	1.37	0.46
	SKCM	0	0	0.03	0	0.94	3.87
	STAD	0.02	0	0.05	0	2.62	3.8
	TGCT	0	0	0	0	0.72	3.07
	THCA	0	0	0	0	1.24	6.15
	THYM	0	0	0	0	0.73	0.3
	UCEC	0	0	0	0	1.02	8.68
	UCS	0	0	0.01	0	1.07	9.28
(a) VDAC1 pseudogenes		VDAC1P9		VDAC1P11		VDAC1P13
	Acronym	Tumor	Normal	Tumor	Normal	Tumor	Normal
	ACC	0	0	0	0	0	0
	BLCA	0	0	0	0	0	0
	BRCA	0	0	0	0	0	0
	CESC	0	0	0	0.03	0	0
	CHOL	0	0	0	0	0	0
	COAD	0	0	0	0	0	0
	DLBC	0.03	0	0	0	0	0
	ESCA	0	0	0.11	0	0	0
	GBM	0	0	0	0	0	0
	HNSC	0	0	0	0	0	0
	KICH	0	0	0	0	0	0
	KIRC	0	0	0	0	0	0
	KIRP	0	0	0	0	0	0
	LAML	0	0	1.69	0.13	0	0
	LGG	0	0	0	0	0	0
	LIHC	0	0	0	0	0	0
	LUAD	0	0	0	0	0	0
	LUSC	0	0	0	0	0	0
	OV	0	0	0.02	0	0	0
	PAAD	0	0	0	0	0	0
	PCPG	0	0	0	0	0	0
	PRAD	0	0	0	0	0	0
	READ	0	0	0	0	0	0
	SARC	0	0	0	0	0	0
	SKCM	0	0	0	0	0	0
	STAD	0	0	0.1	0	0	0
	TGCT	0	0	0	0.05	0.16	0.08
	THCA	0	0	0	0	0	0
	THYM	0	0	0	0	0	0
	UCEC	0	0	0	0	0	0
	UCS	0	0	0	0.05	0	0
(b) VDAC2 pseudogene		VDAC2P1
	Acronym	Tumor	Normal
	SARC	0	0.05
(c) VDAC3 pseudogene		VDAC3P1
	Acronym	Tumor	Normal
	SARC	0	0.03
	TGCT	0	0.07
