# Supplementary material for: Human VDAC pseudogenes: an emerging role for VDAC1P8 pseudogene in acute myeloid leukemia
Source: Biol Res. 2023 Jun 22;56:33. doi: 10.1186/s40659-023-00446-1 (PMC10286422; doi:10.1186/s40659-023-00446-1)
Supplement: Supplementary file 10 — Additional file 10: Table S3. Genes at the 6q24.2 locus controlled by the same elements in the VDAC1P8 pseudogene. Data shown below are from GeneCards database. *From GWAS catalog; **From GEPIA database; ***From ENA (European Nucleotide Archive at EBI); ND= no data available; lncRNA=long non-coding RNA; ncRNA= non-coding RNA; rRNA=ribosomal RNA. [file 40659_2023_446_MOESM10_ESM.xlsx]

## Sheet: Sheet1
Suppl. Table 3. Genes at the 6q24.2 locus controlled by the same elements in the VDAC1P8 pseudogene. Data shown below are from GeneCards database. *From GWAS catalog; **From GEPIA database; ND= no data available; lncRNA=long non-coding RNA; rRNA=ribosomal RNA.
Gene	Location	Entrez ID	N° Splice variants	Ensembl Biotype	AML phenotype associated
ADAT2	chr6:143,422,832-143,450,695	134637	3	2 alternative coding sequences, 1 processed transcript	YES*
PEX3	chr6: 143,450,805-143,490,616	8504	3	2 alternative coding sequences, 1 retained intron	NO
RNA5SP221	chr6: 143,449,809-143,449,911	106480759	1	rRNA pseudogene	NO
LTV1	chr6: 143,843,338-143,863,812	84946	1	coding sequence	YES**
PLAGL1	chr6: 143,940,300-144,064,599	5325	27	21 alternative coding sequences, 6 processed transcript	NO
TUBB8P2	chr6: 143,436,216-143,436,710	106478982	1	pseudogene	YES**
FUCA2	chr6: 143,494,812-143,511,720	2519	3	2 coding sequence, 1 processed transcript	YES*
ENSG00000270890	chr6:143,858,062-143,858,689	ENSG00000270890	1	pseudogene	YES**
ENSG00000278206	chr6:143,484,979-143,507,327	ENSG00000278206	1	lncRNA	YES*
CM03496-315	chr6:143,484,979-143,507,327	N/D	N/D	ncRNA	YES***
RF00001-290	chr6:143,449,809-143,449,911	GC06P143451	1	rRNA	ND
HSALNG0054032	chr6:143,443,163-143,450,676	GC06M143443	1	lncRNA	ND
MN298114-199	chr6:143,103,524-143,530,080	GC06M143104	1	lncRNA	YES*
*From GWAS catalog; **From GEPIA database; ***From ENA (European Nucleotide Archive at EBI); ND= no data available; lncRNA=long non-coding RNA; ncRNA= non-coding RNA; rRNA=ribosomal RNA.
