# Supplementary material for: Human VDAC pseudogenes: an emerging role for VDAC1P8 pseudogene in acute myeloid leukemia
Source: Biol Res. 2023 Jun 22;56:33. doi: 10.1186/s40659-023-00446-1 (PMC10286422; doi:10.1186/s40659-023-00446-1)
Supplement: Supplementary file 11 — Additional file 11: Table S4. BLAST analysis of human VDAC1P8 pseudogene in all primate species. [file 40659_2023_446_MOESM11_ESM.xlsx]

## Sheet: Foglio1
Suppl. Table 4. BLAST analysis of human VDAC1P8 pseudogene in all primate species.
ORTHOLOGOUS SEQUENCES OF HUMAN VDAC1P8-201 IN PRIMATES
Primate	Species	Coordinates	Score	ID %	E value	Coverage %	Syntenic
New Word Apes	Callithrix jacchus (Marmoset)	4:146357145-146357996 (+)	953	89	0.0	99	Yes
Old Word Apes	Macaca mulata (Macaque)	4:47268504-47269350 (+)	1251	94	0.0	100	Yes
	Crab-eating macaque (Macaque)	4:48083878-48084724 (+)	1291	94	0.0	100	Yes
	Mandrillus leucophaeus (Drill)	KN977571:1371225-1372071 (-)	1299	94	0.0	100	Yes
	Olive baboon (Baboon)	6:119151340-119152186 (-)	1275	94	0.0	100	Yes
Anthropomorphic Apes	Nomascus leucogenys (Gibbon)	3:130879543-130880389 (+)	1397	96	0.0	100	Yes
	Sumatran orangutan (Pongo abelii)	6:142016901-142017751 (+)	1490	97	0.0	100	Yes
	Gorilla gorilla (Gorilla)	6:146164781-146165636 (+)	1567	98	0.0	100	Yes
Hominids	Pan paniscus (Bonobo)	6:145987699-145988551 (+)	1615	99	0.0	100	Yes
	Pan troglodytes (Chimpanzee)	6:147509704-147510556 (+)	1623	99	0.0	100	Yes
