# Supplementary material for: Human VDAC pseudogenes: an emerging role for VDAC1P8 pseudogene in acute myeloid leukemia
Source: Biol Res. 2023 Jun 22;56:33. doi: 10.1186/s40659-023-00446-1 (PMC10286422; doi:10.1186/s40659-023-00446-1)
Supplement: Supplementary file 12 — Additional file 12: Table S5. List of primers used for Real-Time amplification. [file 40659_2023_446_MOESM12_ESM.xlsx]

## Sheet: Sheet1
Suppl. Table 5. List of primers used for Real-Time amplification.
Primer	Sequence
VDAC1	FW	5'-TCCAGCCTGATAGGTTTAGG-3'
	REV	5'-TTCTGAAGGTAGCTATGCTGC-3'
VDCA1P8-201	FW	5'-TCAGTCCGAGGCACTCTTAAG-3'
	REV	5'-TCACCTTCTGCTAATTGGAGCT-3'
GAPDH	FW	5'-GAAGGTGAAGGTCGGAGTC-3'
	REV	5'-GAAGATGGTGATGGGATTTC-3'
